# Supplementary material for: The Effects of Higher Protein Intake on Muscle Mass and Clinical Outcomes in Critically Ill Cancer Patients: A Prespecified Per-Protocol Analysis
Source: Nutrients. 2025 Aug 24;17(17):2742. doi: 10.3390/nu17172742 (PMC12429859; doi:10.3390/nu17172742)
Supplement: Supplementary file 1 [file nutrients-17-02742-s001.zip]

Archive with 1 entries (1 files):
- nutrients-3823619-supplementary.pdf
